# Supplementary material for: Substituted Syndecan-2-Derived Mimetic Peptides Show Improved Antitumor Activity over the Parent Syndecan-2-Derived Peptide
Source: Int J Mol Sci. 2022 May 24;23(11):5888. doi: 10.3390/ijms23115888 (PMC9180903; doi:10.3390/ijms23115888)
Supplement: Supplementary file 1 [file ijms-23-05888-s001.zip]

Archive with 1 entries (1 files):
- ijms-1683827-supplementary.pdf
